# Supplementary material for: Hydrocortisone Mitigates Alzheimer’s-Related Cognitive Decline through Modulating Oxidative Stress and Neuroinflammation
Source: Cells. 2023 Sep 25;12(19):2348. doi: 10.3390/cells12192348 (PMC10571890; doi:10.3390/cells12192348)
Supplement: Supplementary file 1 [file cells-12-02348-s001.zip › Supplementary Files/Supplementary table 1.xlsx]

## Sheet: Sheet1
Supplementary table 1. The primer sequences for RT-PCR were listed.
Gene l	Forward Primer	Reverse Primer
GluA1	TCCCCAACAATATCCAGATAGGG	AAGCCGCATGTTCCTGTGATT
GluA2	TTCTCCTGTTTTATGGGGACTGA	CTACCCGAAATGCACTGTATTCT
CamKIIα	ACCTGCACCCGATTCACAG	TGGCAGCATACTCCTGACCA
CamKIIβ	TCACCGACGAGTACCAGCTA	GGCAGATCCGAGCTTCTCTC
Synaptophysin	GAGAGAACAACAAAGGGCCAA	GCGGATGAGCTAACTAGCCAC
Dlg4	ACCAGAAGAGTATAGCCGATTCG	GGTCTTGTCGTAGTCAAACAGG
Bdnf	TCATACTTCGGTTGCATGAAGG	AGACCTCTCGAACCTGCCC
Gdnf	TCCAACTGGGGGTCTACGG	GCCACGACATCCCATAACTTCAT
Tnf-α	CCCTCACACTCAGATCATCTTCT	GCTACGACGTGGGCTACAG
Mcp-1	GCATCCACGTGTTGGCTC	CTCCAGCCTACTCATTGGGATCA
Il-1β	GAAATGCCACCTTTTGACAGTG	TGGATGCTCTCATCAGGACAG
Il-6	TAGTCCTTCCTACCCCAATTTCC	TTGGTCCTTAGCCACTCCTTC
Gapdh	TGGCCTTCCGTGTTCCTAC	GAGTTGCTGTTGAAGTCGCA
